# Supplementary material for: Identification of two rare NPRL3 variants in two Chinese families with familial focal epilepsy with variable foci 3: NGS analysis with literature review
Source: Front Genet. 2023 Jan 6;13:1054567. doi: 10.3389/fgene.2022.1054567 (PMC9852884; doi:10.3389/fgene.2022.1054567)
Supplement: Supplementary file 1 [file Table2.XLSX]

## Sheet: Sheet1
Supplementary Table 2 NPRL3 variantsassociated with focal epilepsy
Gene	RefSeq transcript	Genomic position (hg19)	cDNA variant	Protein alteration	Variant Class	Novel classification	Epilepsy Phenotype	Brain imaging MRI	Familial /Sporadic	Inheritance	Penetrance	Reference
NPRL3	NM_001077350	Chr16:136857	c.1557C>G	p.Tyr519*	LoF	Pathogenic	Sleep-related hypermotor epilepsy	Normal	Sporadic	N/A	N/A	Baldassari S et al., 2018
NPRL3	NM_001077350.3	Chr16:136870	c.1545-1G>C		LoF	Uncertain significance	focal epilepsy	cortical thickening of the left frontal gyrus	Sporadic	Inherited	Incomplete	in this study
NPRL3	NM_001077350	Chr16:138715	c.1522delG	p.Glu508Argfs*46	LoF	Pathogenic	Sleep-related hypermotor epilepsy + drug resistance	Normal	Familial	Inherited	Incomplete	Korenke et al., 2016
NPRL3	NM_001077350	Chr16:138863	c.1375_1376dupAC	p.Ser460Profs*20	LoF	Pathogenic	Temporal lobe epilepsy	N/A	Familial	Inherited	Complete	Ricos et al., 2016
NPRL3	NM_001077350	Chr16:138863	c.1375_1376dupAC	p.Ser460Profs*20	LoF	Pathogenic	Focal epilepsy, FCD II + drug resistance	Normal; right posterior quadrantic dysplasia (III-3), bottom-of-sulcus dysplasia11 in the right cingulate sulcus (III-4)	Familial	Inherited	Incomplete	Sim et al., 2016
NPRL3	NM_001077350	Chr16:138888	c.1352-4_1352-1delinsTGACCCATCC		LoF	Pathogenic	Focal epilepsy, FCD IIa + drug resistance	extensive left frontal operculum and insula dysplasia	Sporadic	Inherited	Incomplete	Sim et al., 2016
NPRL3	NM_001077350	Chr16:139792	c.1270C>T	p.Arg424*	LoF	Pathogenic	Familial focal epilepsy with variable foci, FCD IIa + drug resistance	Normal; 4 mo: left frontal FCD 2 y: postoperative MRI with incomplete resection of FCD, left hippocampal atrophy Histology: FCD IIa and hippocampal sclerosis (IV-12)	Familial	Inherited	Incomplete	Weckhuysen et al., 2016
NPRL3	NM_001077350	Chr16:139792	c.1270C>T	p.Arg424*	LoF	Pathogenic	Sleep-related hypermotor epilepsy + drug resistance	Normal	Familial	Inherited	Complete	Baldassari S et al., 2018
NPRL3	NM_001077350	Chr16:142684	c.1070delC	p.Pro357Hisfs*56	LoF	Pathogenic	Familial focal epilepsy with variable foci, FCD IIb + drug resistance	Right frontoparietal FCD	Familial	Inherited	Complete	Weckhuysen et al., 2016
NPRL3	NM_001077350.3	chr16:142692	c.1063C>T	p.Gln355*	LoF	Pathogenic	Focal epilepsy	N/A	Familial	De novo	Incomplete	Canavati C, et al., 2019
NPRL3	NM_001077350	Chr16:143293	c.954_955insCCCA	p.Trp319Profs*1	LoF	Pathogenic	Temporal lobe epilepsy	N/A	Familial	N/A	N/A	Ricos et al., 2016
NPRL3	NM_001077350.3	Chr16:143294	c.954C>A	p.Tyr318*	LoF	Likely pathogenic	focal epilepsy	Normal	Familial	Inherited	Incomplete	in this study
NPRL3	NM_001077350	Chr16:148231	c.835_836insT	p.Ser279Phefs*52	LoF	Pathogenic	Nocturnal frontal lobe epilepsy	N/A	Familial	Inherited	Incomplete	Ricos et al., 2016
NPRL3	NM_001077350	Chr16:150392	c.745G>A	p.Glu249Lys	Missense	VUS	Focal epilepsy	N/A	Familial	De novo	N/A	Ricos et al., 2016
NPRL3	NM_001077350	Chr16:160590	c.562C>T	p.Gln188*	LoF	Pathogenic	Sleep-related hypermotor epilepsy	Normal	Familial	Inherited	Complete	Baldassari S et al., 2018
NPRL3	NM_001077350	Chr16:162684	c.493delC	p.Arg165Glyfs*5	LoF	Pathogenic	Focal epilepsy	Normal	Familial	Inherited	Complete	Baldassari S et al., 2018
NPRL3	NM_001077350.2	chr16:167343	c.349delG	p.Glu117LysFS	LoF	Pathogenic	Epilepsy with febrile seizures+; Focal epilepsy	N/A	Familial	Inherited	N/A	Strauss KA, et al., 2018; Iffland PH, et al., 2022
NPRL3	NM_001077350.3	chr16:169127	c.316C>T	p.Gln106*	LoF	Likely pathogenic	Familial focal epilepsy with variable foci	Normal	Familial	Inherited	Incomplete	Li Y, et al., 2021
NPRL3	NM_001077350	Chr16:169142	c.301C>T	p.Gln101*	LoF	Pathogenic	Focal epilepsy + drug resistance	Normal	Familial	Inherited	Complete	Baldassari S et al., 2018
NPRL3	NM_001077350	Chr16:169168	c.275G>A	p.Arg92Gln	Missense	VUS	Frontal lobe epilepsy	N/A	Sporadic	Inherited	N/A	Ricos et al., 2016
NPRL3	NM_001077350	Chr16:169168	c.275G>A	p.Arg92Gln	Missense	VUS	Focal epilepsy, FCD IIa + drug resistance	diffuse dysplasia in the left central region	Sporadic	Inherited	N/A	Sim et al., 2016
NPRL3	NM_001077350.3	chr16:188219	c.48delG	p.Ser17Alafs*70	LoF	Pathogenic	Focal epilepsy	abnormal gray matter in the right posteromesial frontal region	Familial	Inherited	Incomplete	Bennett MF, et al., 2021
NPRL3	NM_001077350	N/A	Deletion (exons 5-10)		LoF	Pathogenic	Frontal lobe epilepsy	Normal	Familial	Inherited	Complete	Baldassari S et al., 2018
NPRL3	NM_001077350.3	chr16:161898-164745x1	Deletion (exons 5)		LoF	Pathogenic	Hemimegalencephaly	N/A	Sporadic	Inherited	Incomplete	Chandrasekar I, et al., 2021
NPRL3	NM_001077350	N/A	Deletion (exons 1-7)		LoF	Pathogenic	Focal epilepsy + drug resistance	Normal (except for pineal cyst); Ictal SPECT: hyperperfusion in the left middle frontal gyrus	Familial	Inherited	Incomplete	Baldassari S et al., 2018
