# Supplementary material for: Identification of two rare NPRL3 variants in two Chinese families with familial focal epilepsy with variable foci 3: NGS analysis with literature review
Source: Front Genet. 2023 Jan 6;13:1054567. doi: 10.3389/fgene.2022.1054567 (PMC9852884; doi:10.3389/fgene.2022.1054567)
Supplement: Supplementary file 9 [file Table1.XLSX]

## Sheet: Sheet1
Table 1 Pathogenic and likely pathogenic SNVs and Indels affecting NPRL3 gene in the Clinvar database
Genome coordinates (hg38)	nucleotide change	Amino acid change	Transcript	Disease	Clinical significance
chr16:88865 - 88866	c.1375_1376dup	S460fs	NM_001077350.3	Epilepsy, familial focal, with variable foci 3	Pathogenic
chr16:88870	c.1372del	L458fs	NM_001077350.3	Epilepsy, familial focal, with variable foci 3	Pathogenic
chr16:88886 - 88889	c.1353_1356delCAGC	S452Afs	NM_001077350.2	not provided	Pathogenic
chr16:89730 - 89731	c.1332_1333dup	L445fs	NM_001077350.3	Epilepsy, familial focal, with variable foci 3	Pathogenic
chr16:89793 - 89794	c.1270dup	R245fs	NM_001077350.3	Epilepsy, familial focal, with variable foci 3	Pathogenic
chr16:89794	c.1270C>T	R424*	NM_001077350.3	Epilepsy, familial focal, with variable foci 3	Pathogenic
chr16:89819 - 89853	c.1211_1245del	I404fs	NM_001077350.3	Epilepsy, familial focal, with variable foci 3	Pathogenic
chr16:89833 - 89834	c.1230_1231del	C411fs	NM_001077350.3	Epilepsy, familial focal, with variable foci 3	Pathogenic
chr16:89851	c.1213C>T	Q405*	NM_001077350.3	Epilepsy, familial focal, with variable foci 3	Pathogenic
chr16:89869	c.1195C>T	Q399*	NM_001077350.3	not provided	Pathogenic
chr16:89890	c.1174C>T	Q392*	NM_001077350.3	Epilepsy, familial focal, with variable foci 3	Pathogenic
chr16:92601	c.1156C>T	Q386*	NM_001077350.3	Epilepsy, familial focal, with variable foci 3	Pathogenic
chr16:92687	c.1070del	P357fs	NM_001077350.3	Epilepsy, familial focal, with variable foci 3	Pathogenic
chr16:92725	g.142723del		NC_000016.9	Epilepsy, familial focal, with variable foci 3	Pathogenic
chr16:93224 - 93225	c.1025dup	C343fs	NM_001077350.3	Epilepsy, familial focal, with variable foci 3	Pathogenic
chr16:93270	c.980C>T	P327L	NM_001077350.3	Epilepsy, familial focal, with variable foci 3	Likely pathogenic
chr16:93296	c.954C>G	Y318*	NM_001077350.3	Epilepsy, familial focal, with variable foci 3	Pathogenic
chr16:93319	c.931C>T	Q311*	NM_001077350.3	Epilepsy, familial focal, with variable foci 3	Pathogenic
chr16:93326	c.925-1G>C		NM_001077350.3	Epilepsy, familial focal, with variable foci 3	Likely pathogenic
chr16:93327	c.925-2A>T		NM_001077350.3	Epilepsy, familial focal, with variable foci 3	Likely pathogenic
chr16:93327	c.925-2A>G		NM_001077350.3	Epilepsy, familial focal, with variable foci 3	Likely pathogenic
chr16:98145	c.924G>C	Q308H	NM_001077350.3	Epilepsy, familial focal, with variable foci 3	Pathogenic
chr16:98145 - 98146	c.922_923dup	Q308fs	NM_001077350.3	Epilepsy, familial focal, with variable foci 3	Pathogenic
chr16:98233 - 98234	c.835dup	S279fs	NM_001077350.3	Epilepsy, familial focal, with variable foci 3	Pathogenic
chr16:100371	c.767+1G>T		NM_001077350.3	Epilepsy, familial focal, with variable foci 3	Likely pathogenic
chr16:100412 - 100413	c.726dup	I243fs	NM_001077350.3	Epilepsy, familial focal, with variable foci 3	Pathogenic
chr16:100495	c.644del	G215fs	NM_001077350.3	Epilepsy, familial focal, with variable foci 3	Pathogenic
chr16:100510	c.630-1G>A		NM_001077350.3	Epilepsy, familial focal, with variable foci 3	Likely pathogenic
chr16:110532	c.622del	Y208fs	NM_001077350.3	Epilepsy, familial focal, with variable foci 3	Pathogenic
chr16:112621	c.547+1G>C		NM_001077350.3	Epilepsy, familial focal, with variable foci 3	Likely pathogenic
chr16:112621	c.547+1G>A		NM_001077350.3	Epilepsy, familial focal, with variable foci 3	Likely pathogenic
chr16:112673	c.496G>T	E166*	NM_001077350.3	Epilepsy, familial focal, with variable foci 3	Pathogenic
chr16:112688	c.481C>T	Q161*	NM_001077350.3	Epilepsy, familial focal, with variable foci 3	Pathogenic
chr16:112700	c.469G>T	E157*	NM_001077350.3	Epilepsy, familial focal, with variable foci 3	Likely pathogenic
chr16:112709	c.460C>T	Q154*	NM_001077350.3	Epilepsy, familial focal, with variable foci 3	Pathogenic
chr16:112734	c.435del	S146fs	NM_001077350.3	not provided	Likely pathogenic
chr16:112735	c.434T>C	L145P	NM_001077350.3	Epilepsy, familial focal, with variable foci 3	Likely pathogenic
chr16:112743 - 112746	c.423_426del	L142fs	NM_001077350.3	Epilepsy, familial focal, with variable foci 3|Intellectual disability	Pathogenic/Likely pathogenic
chr16:117317	c.377del	V126fs	NM_001077350.3	Epilepsy, familial focal, with variable foci 3|not provided	Pathogenic/Likely pathogenic
chr16:117345	c.349del	E117fs	NM_001077350.3	Epilepsy, familial focal, with variable foci 3	Pathogenic
chr16:117353	c.341del	P114fs	NM_001077350.3	Epilepsy, familial focal, with variable foci 3	Pathogenic
chr16:117376	c.319-1G>T		NM_001077350.3	not provided	Likely pathogenic
chr16:119125	c.318+1G>A		NM_001077350.3	Epilepsy, familial focal, with variable foci 3	Likely pathogenic
chr16:119143	c.301C>T	Q101*	NM_001077350.3	Epilepsy, familial focal, with variable foci 3	Likely pathogenic
chr16:119186	c.258del	K87fs	NM_001077350.3	Epilepsy, familial focal, with variable foci 3	Pathogenic
chr16:119200	c.244C>T	Q82*	NM_001077350.3	Epilepsy, familial focal, with variable foci 3	Pathogenic
chr16:119250	c.194C>G	S65*	NM_001077350.3	not provided	Pathogenic
chr16:119256	c.189-1G>A		NM_001077350.3	not provided	Pathogenic
chr16:119257	c.189-2A>T		NM_001077350.3	not provided	Likely pathogenic
chr16:130572	c.138C>G	Y46*	NM_001077350.3	Epilepsy, familial focal, with variable foci 3	Pathogenic
chr16:138174	c.94C>T	Q32*	NM_001077350.3	Epilepsy, familial focal, with variable foci 3	Pathogenic
chr16:138224	c.44del	S15fs	NM_001077350.3	Epilepsy, familial focal, with variable foci 3	Pathogenic
chr16:138253	c.15del	S6fs	NM_001077350.3	Epilepsy, familial focal, with variable foci 3	Pathogenic
